# Supplementary material for: Classical and novel properties of Holliday junction resolvase SynRuvC from Synechocystis sp. PCC6803
Source: Front Microbiol. 2024 Apr 18;15:1362880. doi: 10.3389/fmicb.2024.1362880 (PMC11063404; doi:10.3389/fmicb.2024.1362880)
Supplement: Supplementary file 1 [file Table_1.XLSX]

## Sheet: Sheet1
Table S1. Buffers, primers, plasmids and strains used in this study
Columns and buffers used for protein purification
Nickel	Equivalent buffer: 20 mM Tris-HCl (pH 8.0), 0.5 M NaCl, 5% glycerol
	Elution buffer: 20 mM Tris-HCl (pH 8.0), 0.4 M NaCl, 5% glycerol, 250 mM imidazole
Desalting	20 mM Tris-HCl (pH 8.0), 0.1 M NaCl, 10% glycerol, 1 mM DTT
Heparin	Equivalent buffer: 20 mM Tris-HCl (pH 8.0), 0.1 M NaCl, 10% glycerol, 1 mM DTT
	Elution buffer: 20 mM Tris-HCl (pH 8.0), 1 M NaCl, 10% glycerol, 1 mM DTT
Primers
Primers for DNA substrates	5’-3’ sequence	Function
J1	CCTGCAGGATGGTAGGACGGCCТCGCAATCGGCTTCGACCGAGCACGCGAGATGTCAACGATCGAATTGC	4J=J1+J2+J3+J4;ssDNA=J2
J2	GCAATTCGATCGTTGACATCTCGCGTGCTCGGTCAATCGGCAGATGCGGAGTGAAGTTCCAACGTTCGGC
J3	GCCGAACGTTGGAACTTCACTCCGCATCTGCCGATTCTGGCTGTGGCGTGTTTCTGGTGGTTCCTAGGTC
J4	GACCTAGGAACCACCAGAAACACGCCACAGCCAGGAAGCCGATTGCGAGGCCGTCCTACCATCCTGCAGG
J5	CCTGCAGGATGGTAGGACGGCCTCGCAATCCCGATTGACCGAGCACGCGAGATGTCAACGATCGAATTGC	4Jh=J2+J5+J6+J7
J6	GCCGAACGTTGGAACTTCACTCCGCATCTGCCGATTGACCGAGTGGCGTGTTTCTGGTGGTTCCTAGGTC
J7	GACCTAGGAACCACCAGAAACACGCCACTCGGTCAATCGGGATTGCGAGGCCGTCCTACCATCCTGCAGG
J8	GCAATTCGATCGTTGACATCTCGCGTGCTCGGTCAATCGGCAGATGCGGAGTGAAGTTC	4Jhs=J5+J7+J8+J9
J9	GAACTTCACTCCGCATCTGCCGATTGACCGAGTGGCGTGTTTCTGGTGGTTCCTAGGTC
J10	GCCGAACGTTGGAACTTCACTCCGCATCTGCCGATTGACCGAGCACGCGAGATGTCAACGATCGAATTGC	Duplex=J2+J10
J11	GCCGAACGTTGGAACTTCACTCCGCATCTGCCGAT	5'-overhang=J2+J11;nicked dsDNA=J2+J11+J12
J12	TGACCGAGCACGCGAGATGTCAACGATCGAATTGC	3'-overhang=J2+J12
J13	GACCTAGGAACCACCAGAAACACGCCACAGCCAGGACCGAGCACGCGAGATGTCAACGATCGAATTGC	3J=J2+J3+J13
J14	GACCTAGGAACCACCAGAAACACGCCACTCGGTCGACCGAGCACGCGAGATGTCAACGATCGAATTGC	3Jh=J2+J3+J14
J15	GACCGAGCACGCGAGATGTCAACGATCGAATTGC	gapped dsDNA=J2+J11+J15
J16	GCCGAACGTTGGAACTTCACTCCGCATCTCGGTTGAATGGCAGCACGCGAGATGTCAACGATCGAATTGC	bubble=J2+J16
J17	CGGCTTGCAACCTTGAAGTGAGGCGTAGACGGCTATGACCGAGCACGCGAGATGTCAACGATCGAATTGC	splayed arms-1=J2+J17;5'-flap=J2+J11+J17
J18	GCCGAACGTTGGAACTTCACTCCGCATCTGCCGATACTGGCTCGTGCGCTCTACAGTTGCTAGCTTAACG	3'-flap=J2+J12+J18;splayed arms-2=J2+J18
J19	ACTGGCTCGTGCGCTCTACAGTTGCTAGCTTAACG	RF=J2+J11+J17+J19
J20	GACCTAGGAACCACCAGAAACACGCCACTCGGTCA	4Jhn7-2*=J2*+J5+J6+J20+J21;4Jhn7-6*=J2+J5+J6*+J20+J21;4Jhn7-5*=J2+J5*+J6+J20+J21
J21	ATCGGGATTGCGAGGCCGTCCTACCATCCTGCAGG
J22	GCCGAACGTTGGAACTTCACTCCGCATCTGCCGAT	4Jhn6-5*=J2+J5*+J7+J22+J23;4Jhn6-2*=J2*+J5+J7+J22+J23;4Jhn6-7*=J2+J5+J7*+J22+J23
J23	TGACCGAGTGGCGTGTTTCTGGTGGTTCCTAGGTC
J24	GCAATTCGATCGTTGACATCTCGCGTGCTCGGTCA	4Jhn2-7*=J5+J7*+J6+J24+J25;4Jhn2-5*=J5*+J7+J6+J24+J25;4Jhn2-6*=J5+J7+J6*+J24+J25
J25	ATCGGCAGATGCGGAGTGAAGTTCCAACGTTCGGC
J26	CCTGCAGGATGGTAGGACGGCCTCGCAATCCCGAT	4Jhn5-6*=J2+J6*+J7+J26+J27;4Jhn5-7*=J2+J6+J7*+J26+J27;4Jhn5-2*=J2*+J6+J7+J26+J27
J27	TGACCGAGCACGCGAGATGTCAACGATCGAATTGC
J28	CGCGAGATGTCAACGATCGAATTGC	gapped duplex gap-12nt=J2+J28+J39
J29	CCGAGCACGCGAGATGTCAACGATCGAATTGC	3'-overhang-38nt=J2+J29
J30	GCCGAACGTTGGAACTTCACTCCGCATCTG	5'-overhang 30nt=J2+J30
J31	GCCGAACGTTGGAACTTCACTCCGCATCTGC	5'-overhang 31nt=J2+J31
J32	GCCGAACGTTGGAACTTCACTCCGCATCTGCC	5'-overhang 32nt=J2+J32
J33	GCCGAACGTTGGAACTTCACTCCGCATCTGCCG	5'-overhang 33nt=J2+J33
J34	GCCGAACGTTGGAACTTCACTCCGCATCTGCCGA	5'-overhang 34nt=J2+J34
J35	GCCGAACGTTGGAACTTCACTCCGCATCTGCCGATT	5'-overhang 36nt=J2+J35
J36	GCCGAACGTTGGAACTTCACTCCGCATCTGCCGATTG	5'-overhang 37nt=J2+J36
J37	GCCGAACGTTGGAACTTCACTCCGCATCTGCCGATTGA	5'-overhang 38nt=J2+J37
J38	GCCGAACGTTGGAACTTCACTCCGCATCTGCCGATTGAC	5'-overhang 39nt=J2+J38
J39	GCCGAACGTTGGAACTTCACTCCGCATCTGCCGATTGACC	5'-overhang 40nt=J2+J39
Primers for construction mutant or overexpress plasmid	5’-3’ sequence	Function
sll0896UF	TCTTCAGTCCTACTACAGTGGCCAGAATC	Amplifiy upstream gene of sll0896
sll0896UR	CCAACTAGGCCTGCGGCCGCATTAATTATTTTGATCTAGTTCAGCTAAAATTTCCACGG
KanaF	AATAATTAATGCGGCCGCAGGCCTAGTTGGGTAACGCCAGGGT	Amplifiy kanamycin resistance gene
KanaR	AGATCTCACTTTATGCTTCCGGC
sll0896DF	GCCGGAAGCATAAAGTGAGATCTATGCCTGGGGATTATTACCAAACGCTTGGA	Amplifiy downstream gene of sll0896
sll0896DR	GACCCCGTTACAGGCTTCACATTTCTGT
ppsbF	TAGCTGAACTAGATCAAAATAATTAACCTAGCGGCCGCAGGCCTTGCGGCTTTAGCGTTCCAGTGG	Amplifiy gene of light induced promoter ppsbA2
ppsbR	CTTCAGTTTGATCCATACTAGTGGTTATAATTCCTTATGTATTTGTCGATGTTCAGATTGG
sll0896F	ATACATAAGGAATTATAACCACTAGTATGGATCAAACTGAAGCGGCC	Amplifiy gene of sll0896
sll0896R	TGACTGGGAAAACCCTGGCGTTACCCAACTAGGCCTGCGGCCGCATTAACCAATGTCGTTGCGGACTCCG
ppsb-seqF	ACGCCCTCTGTTTACCCATG
kan100R	CGTTTCCCGTTGAATATGGCTCA
Primers for construction protein expression plasmid	5’-3’ sequence	Function
sll0896 FL-F	CCCAAGCTTATGGATCAAACTGAAGCGGC	Amplifiy full length gene of sll0896
sll0896 FL-R	ACGCGTCGACTTAACCAATGTCGTTGCGGACTC
sll0896 E75A-F	CCGGAATTCATGGATCAAACTGAAGCGGC	Amplifiy mutant gene of sll0896 (the base GAA coding for the 75th amino acid becomes GCA)
sll0896 E75A-R	CCGCTCGAGGGTAGGTCTTCTAGACCAAAAAAATTC
sll0896 1-144aa-F	CCAGGCGATCGCCATGGCAATGCCTTTTTTTAGTCG	Amplifiy 431bp (1-144aa) of sll0896
sll0896 1-144aa-R	CGACTAAAAAAAGGCATTGCCATGGCGATCGCCTGG
Primers for qRT-PCR	5’-3’ sequence	Function
ruvC-qPCR-F	AGGCCTTGGGGGTGATAAAC	qRT-PCR primers for genes of Synechocystis sp.PCC 6803
ruvC-qPCR-R	TTATTGGCTTTACCGTTGCCC
rnpB-qPCR-F	TTTAGAAAACAGCAACCAGT
rnpB-qPCR-R	GGCAGGAAAAAGACCAACCT
Plasmiads and strain
pET15b-sumo-sll0896	Express RuvC WT Full length in BL21 (DE3)	This study
pET15b-sumo-sll0896 E75A	Express RuvC E75A in BL21 (DE3)
pET15b-sumo-sll0896 1-144aa	Express RuvC 1-144aa in BL21 (DE3)
pMD19T-sll0896-delete	Construction of RuvC mutation in Synechocystis sp.PCC 6803
pMD19T-PpsbA2	Overexpress synruvC	(1)
pMD19T-sll0896-overexpress	Construction of RuvC overexpression in Synechocystis sp.PCC 6803	This study
Strain	Synechocystis sp.PCC 6803	(2)
	E.coil BL21(DE3)	This study
Reference
1. Daddy, S., et al., A novel high light-inducible carotenoid-binding protein complex in the thylakoid membranes of Synechocystis PCC 6803. Sci Rep, 2015. 5: p. 9480.
2. Zheng, Y., et al., Reconstitution and expression of mcy gene cluster in the model cyanobacterium Synechococcus 7942 reveals a role of MC-LR in cell division. New Phytol, 2023. 238(3): p. 1101-1114.
